# Supplementary material for: bFGF-Loaded PDA Microparticles Enhance Vascularization of Engineered Skin with a Concomitant Increase in Leukocyte Recruitment
Source: Bioengineering (Basel). 2026 Jan 16;13(1):110. doi: 10.3390/bioengineering13010110 (PMC12837753; doi:10.3390/bioengineering13010110)
Supplement: Supplementary file 1 [file bioengineering-13-00110-s001.zip]

Archive with 1 entries (1 files):
- bioengineering-4081538-supplementary.pdf
